# Supplementary material for: PDZ interaction of Vangl2 links PSD-95 and Prickle2 but plays only a limited role in the synaptic localisation of Vangl2
Source: Sci Rep. 2015 Aug 10;5:12916. doi: 10.1038/srep12916 (PMC4530445; doi:10.1038/srep12916)
Supplement: Supplementary Dataset 1 [file srep12916-s2.xlsx]

## Sheet: Antibody list
Antigen	Host	Manufacturer	Clone or Product ID	Application (Dilution)	Conjugation
a-Tubulin	Mouse	DSHB	AA4.3	IB (1:1000)
b-Tubulin	Mouse	DSHB	E7	IB (1:2000)
FLAG	Mouse	Wako	1E6	IB (1:2000) IP (1:500)
GFP	Chckin	Aves	GFP-1020	IB (1:2000)
GFP	Rabbit	Lifetechnologies	A6455	IP (1:300)
GFP	Rabbit	Lifetechnologies	A21311	IF (1:1000)	Alexa 488
HA	Mouse	COVANCE	16B12	IB (1:500) IP (1:300)
Mouse IgG	Donkey	Lifetechnologies	A11031	IF (1:1000)	Alexa 568
Mouse IgG	Goat	Bio-Rad	170-6516	IB (1:5000)	HRP
Mouse IgG Light Chain Specific	Goat	Jackson ImmunoResearch	115-034-175	IB (1:5000)	HRP
PSD-95	Mouse	Santa Cruz	6G6	IF (1:500)
RFP	Mouse	MBL	8D6	IB (1:500)
